# Supplementary material for: Feasibility demonstration of a device for vitreous liquid biopsy incidental to intravitreal injection
Source: PLoS One. 2024 Jan 19;19(1):e0294526. doi: 10.1371/journal.pone.0294526 (PMC10798501; doi:10.1371/journal.pone.0294526)
Supplement: S1 Appendix — Sheet ‘demographics and aspiration success’ describes each eye used in testing and the rate of aspiration success with each needle type. Sheet ‘biopsy volume’ describes the volume acquired from each needle. Sheet ‘Protein concentration’ provides the raw NPX values for each eye, and each protein assay within the two proximity extension assay panels Olink Target 96 Immuno-Oncology(v.3112) and Olink Target 96 Oncology II(v.7005). (XLSX) [file pone.0294526.s001.xlsx]

## Sheet: demographics and aspiration suc
donor	age	sex	lens status OS	lens status OD	ophthalmic diagnosis if available	time to cool (hrs)	time to preservation (hrs)	time to use (hrs)	25G success OS	30G success OS	25G success OD	30G success OD
1	76	M	Pseudophakic	Pseudophakic	NA	NA	6.38333	34.8167	3	3	4	3
2	75	M	Phakic	Phakic	glaucoma suspect, hyperope, presbyope, cataract / Senile nuclear sclerosis	1.61667	8.28333	46.1167	4	4	4	4
3	78	M	Pseudophakic	Pseudophakic	NA	8.18333	18.8	67.0667	4	4	2	1
4	75	M	Pseudophakic	Pseudophakic	NA	2.26667	10.6	33.7667	4	4	4	4
5	79	M	Pseudophakic	Pseudophakic	NA	7.43333	19.2333	71.4333	4	4	4	4
6	79	M	Pseudophakic	Pseudophakic	glaucoma,	7.56667	15.8167	68.8167	4	2	4	4
7	79	F	Pseudophakic	Pseudophakic	NA	14.6333	17.0667	83.1333	4	4	4	4
8	91	F	Phakic	Phakic	Diabetes, Cataracts / Senile Nuclear Sclerosis	NA	11.85	73.1	3	3	2	4
9	77	F	Phakic	Phakic	Dense cataract, wAMD	2.36667	9	133.367	4	4	4	4
mean	78.7778					6.29524	13.0037	67.9574
stdev	4.86769					4.64673	4.8228	30.1933
min	75					1.61667	6.38333	33.7667
max	91					14.6333	19.2333	133.367

## Sheet: biopsy volume
	Needle #
Donor		1	1	2	2	3	3	4	4	5	5	6	6	7	7	8	8	9	9
Laterality		OS	OD	OS	OD	OS	OD	OS	OD	OS	OD	OS	OD	OS	OD	OS	OD	OS	OD
25G Data	1	>25 *	>25 *	57	>25 *	57.9	57.2	56.2	53.7	53.3	52.3	62.4	63.8	52.2	57.8	68.5	62.2	60.7	53.6
	2	>25 *	>25 *	70	>25 *	58.2	8.4	61.1	64.2	49.9	64.7	58.4	57.1	56	56.5	62.1	68	60.8	56.5
	3	>25 *	>25 *	63	>25 *	59	0	58.4	65.8	54.1	67.8	57.9	58.2	55	59.8	21.6	16.2	59.4	55.9
	4	< 25 *	>25 *	48	>25 *	65.4	61.2	59.6	56.1	53.9	59.7	60.4	65.4	61.4	60.4	59.9	4.2	57.5	62.7
30G Data	1	54.5	37	45.4	42.6	48.6	24.3	60.7	56.9	50.9	61.5	3.7	57.7	71.6	56	53.3	58.9	52.4	54
	2	54.5	54.4	47.9	66.6	53.3	54.3	53	56.8	64.4	57.7	1.6	67.6	55.7	49.8	41.5	57.2	55	52.5
	3	55.6	56.1	51.9	55.2	50.3	0.9	55.6	52.3	53.7	49.4	87.7	58.9	54	53.8	1.3	64.4	58	60.5
	4	11	17.9	40.3	55.1	46.8	24.9	51.5	58	68.2	54.4	73.4	64.9	54.5	52.9	52.6	64.8	60	56.7
Total acq volume		*	*	423.5	*	439.5	231.2	456.1	463.8	448.4	467.5	405.5	493.6	460.4	447	360.8	395.9	463.8	452.4
		25G	30G	Total
	mean acq vol	55.1433	50.8514	427.293
	SD	14.5955	16.4623	63.5647
	min	0	0.9	231.2
	max	70	87.7	493.6
	* starred entries were measured only as succesful or unsuccesful and were not included in volume acquired statistics

## Sheet: Protein concentration
	Olink NPX Signature 1.5.3.0
	NPX data
	Panel	Olink Target 96 Immuno-Oncology(v.3112)	Olink Target 96 Immuno-Oncology(v.3112)	Olink Target 96 Immuno-Oncology(v.3112)	Olink Target 96 Immuno-Oncology(v.3112)	Olink Target 96 Immuno-Oncology(v.3112)	Olink Target 96 Immuno-Oncology(v.3112)	Olink Target 96 Immuno-Oncology(v.3112)	Olink Target 96 Immuno-Oncology(v.3112)	Olink Target 96 Immuno-Oncology(v.3112)	Olink Target 96 Immuno-Oncology(v.3112)	Olink Target 96 Immuno-Oncology(v.3112)	Olink Target 96 Immuno-Oncology(v.3112)	Olink Target 96 Immuno-Oncology(v.3112)	Olink Target 96 Immuno-Oncology(v.3112)	Olink Target 96 Immuno-Oncology(v.3112)	Olink Target 96 Immuno-Oncology(v.3112)	Olink Target 96 Immuno-Oncology(v.3112)	Olink Target 96 Immuno-Oncology(v.3112)	Olink Target 96 Immuno-Oncology(v.3112)	Olink Target 96 Immuno-Oncology(v.3112)	Olink Target 96 Immuno-Oncology(v.3112)	Olink Target 96 Immuno-Oncology(v.3112)	Olink Target 96 Immuno-Oncology(v.3112)	Olink Target 96 Immuno-Oncology(v.3112)	Olink Target 96 Immuno-Oncology(v.3112)	Olink Target 96 Immuno-Oncology(v.3112)	Olink Target 96 Immuno-Oncology(v.3112)	Olink Target 96 Immuno-Oncology(v.3112)	Olink Target 96 Immuno-Oncology(v.3112)	Olink Target 96 Immuno-Oncology(v.3112)	Olink Target 96 Immuno-Oncology(v.3112)	Olink Target 96 Immuno-Oncology(v.3112)	Olink Target 96 Immuno-Oncology(v.3112)	Olink Target 96 Immuno-Oncology(v.3112)	Olink Target 96 Immuno-Oncology(v.3112)	Olink Target 96 Immuno-Oncology(v.3112)	Olink Target 96 Immuno-Oncology(v.3112)	Olink Target 96 Immuno-Oncology(v.3112)	Olink Target 96 Immuno-Oncology(v.3112)	Olink Target 96 Immuno-Oncology(v.3112)	Olink Target 96 Immuno-Oncology(v.3112)	Olink Target 96 Immuno-Oncology(v.3112)	Olink Target 96 Immuno-Oncology(v.3112)	Olink Target 96 Immuno-Oncology(v.3112)	Olink Target 96 Immuno-Oncology(v.3112)	Olink Target 96 Immuno-Oncology(v.3112)	Olink Target 96 Immuno-Oncology(v.3112)	Olink Target 96 Immuno-Oncology(v.3112)
	Assay	IL8	TNFRSF9	TIE2	MCP-3	CD40-L	IL-1 alpha	CD244	EGF	ANGPT1	IL7	PGF	IL6	ADGRG1	MCP-1	CRTAM	CXCL11	MCP-4	TRAIL	FGF2	CXCL9	CD8A	CAIX	MUC-16	ADA	CD4	NOS3	IL2	Gal-9	VEGFR-2	CD40	IL18	GZMH	KIR3DL1	LAP TGF-beta-1	CXCL1	TNFSF14	IL33	TWEAK	PDGF subunit B	PDCD1	FASLG	CD28	CCL19	MCP-2	CCL4	IL15	Gal-1	PD-L1
	Uniprot ID	P10145	Q07011	Q02763	P80098	P29965	P01583	Q9BZW8	P01133	Q15389	P13232	P49763	P05231	Q9Y653	P13500	O95727	O14625	Q99616	P50591	P09038	Q07325	P01732	Q16790	Q8WXI7	P00813	P01730	P29474	P60568	O00182	P35968	P25942	Q14116	P20718	P43629	P01137	P09341	O43557	O95760	O43508	P01127	Q15116	P48023	P10747	Q99731	P80075	P13236	P40933	P09382	Q9NZQ7
	OlinkID	OID00752	OID00753	OID00754	OID00755	OID00756	OID00757	OID00758	OID00759	OID00760	OID00761	OID00762	OID00763	OID00764	OID00765	OID00766	OID00767	OID00768	OID00769	OID00770	OID00771	OID00772	OID00773	OID05549	OID00775	OID00776	OID00777	OID00778	OID00779	OID00780	OID00781	OID00782	OID00783	OID05550	OID00785	OID00786	OID00787	OID00788	OID00789	OID00790	OID00791	OID00792	OID00793	OID00794	OID00795	OID00796	OID05551	OID00798	OID00799
	CONTROL_SAMPLE_US_CS_AS_2 1	4.28309	5.79357	7.23501	0.84988	2.52141	-1.65885	5.61174	3.48444	5.10668	2.93065	7.93338	1.90139	1.91347	11.3873	4.38321	6.21485	9.12718	7.80518	-0.38325	6.37801	8.97738	3.83827	1.43657	4.42845	2.73419	2.10183	0.97682	7.03647	7.68643	8.55935	8.76095	4.81073	1.36542	7.79761	4.89568	3.08015	-0.67566	7.8703	6.86602	4.00395	6.91337	0.38382	9.55007	6.6746	5.16308	4.222	5.81173	4.85792
Donor / eye	CONTROL_SAMPLE_US_CS_AS_2 2	4.39295	5.96451	7.28644	1.20893	2.70911	-1.84787	5.60831	3.59694	5.30004	2.96571	7.972	1.98988	1.96561	11.4592	4.49909	6.28843	9.16292	7.8953	-0.01288	6.39816	9.02063	3.76134	1.6128	4.50192	2.63779	2.38267	0.74244	7.09369	7.80827	8.59435	8.77059	4.93707	1.19338	7.91843	4.94239	3.18369	-0.89457	7.8868	6.78226	4.08994	6.93478	0.48614	9.53718	6.69445	5.28328	4.53495	5.89209	4.76569
1 / OD	01d-a2	6.19117	3.37073	2.26375	0.88486	0.70036	-1.79573	1.5508	2.87788	2.01941	6.33566	5.89987	5.95931	2.47931	12.8572	1.10387	1.95921	3.19689	2.41026	0.26772	4.10173	0.46721	4.27423	0.46399	2.62376	1.63791	1.63277	0.67973	6.57586	6.27461	6.65906	3.91635	1.02979	-0.62197	3.84497	6.72039	1.46283	0.53379	9.85736	2.55164	1.96254	2.23286	1.428	7.16206	3.84144	2.6489	4.96813	4.43505	4.23718
1 / OS	01s-a1	6.69214	3.27734	2.18696	0.87848	0.93824	-1.42804	1.67882	4.17118	2.04529	6.50974	6.0276	7.90737	2.71771	12.8884	0.9158	2.39897	3.83744	2.35503	1.11842	4.06082	0.82456	4.65561	0.6712	3.10225	1.89759	1.13831	0.5905	6.36703	6.41938	6.76267	4.22264	0.8067	0.4221	3.73107	7.16651	1.54933	0.30264	10.1955	2.68611	1.0717	2.10542	1.40878	7.61847	3.58262	2.63267	5.26633	5.14676	4.29639
2 /OD	02d-b1	7.53791	3.06644	2.33972	1.71381	0.7798	1.6007	1.85656	3.00279	1.32905	6.5615	6.69959	7.34619	2.30839	12.9158	1.16957	1.48135	3.78796	2.46291	0.3082	3.67529	1.41472	4.6181	0.53913	3.43326	1.75866	1.57531	1.36341	6.63875	6.22662	7.14152	5.29169	-0.04387	-0.06257	3.8403	7.8991	1.47403	0.49353	10.0235	2.29999	1.92294	1.83946	1.39624	7.07623	3.93959	3.2871	5.30327	5.21333	4.30329
2 /OS	02s-b1	7.5706	2.98222	2.08897	1.97985	1.07814	1.36292	1.6366	3.35546	1.49257	6.62485	7.26925	6.76105	2.11401	12.8965	1.25187	1.81753	4.22857	2.54794	1.59398	3.81671	1.43235	4.39047	0.74072	4.05769	1.77299	1.25368	0.84615	6.68142	6.21232	7.14114	5.49243	0.60099	0.09846	3.70177	7.53379	1.7229	0.39202	10.1024	2.41276	1.61287	1.82236	1.35853	7.66089	4.10996	3.57372	4.96858	5.58975	4.27933
3 /OD	03d-b1	4.58585	3.03397	2.44018	1.01605	1.12838	2.73412	2.14958	6.35233	2.05984	6.80517	6.5764	3.07969	2.21906	11.4842	1.14405	4.09491	5.58653	3.60693	3.47837	5.74169	1.44812	4.93946	0.42176	4.71864	1.66619	1.35667	1.46189	7.2487	6.70834	7.04761	6.75719	1.01917	0.2234	3.77694	5.00047	1.59335	1.08386	10.9813	3.40991	1.79749	2.86935	1.38515	6.37958	3.88707	3.39988	5.5553	6.64788	4.88082
3 / OS	03s-b1	4.73005	2.76698	2.14377	0.7333	0.97581	4.79353	1.63553	4.81166	1.40236	6.39491	6.19351	2.74882	1.52216	11.3172	1.02663	3.32325	4.81846	3.51525	2.81463	5.41628	1.34783	4.35048	1.0899	3.03383	1.45489	1.29534	0.81539	6.62893	6.11268	6.57042	5.86606	0.986	-0.09114	3.26156	4.53671	1.58494	0.92435	10.4979	2.70975	1.83962	2.3743	1.31759	5.22105	3.47472	3.20215	4.92433	5.82436	4.58458
4 /OD	04d-b1	6.90569	4.14102	2.18381	0.83731	0.58498	1.27758	2.02739	3.94992	1.5157	6.4519	6.1284	10.044	1.95207	13.5493	0.96242	2.62955	4.69695	2.72698	1.3001	5.873	0.96572	4.36052	0.03956	3.70779	1.36574	1.41182	1.04572	6.66189	6.48135	7.22244	5.44011	0.78065	-0.11275	3.68247	7.9694	1.02081	-0.25849	10.1889	2.69819	2.23864	2.45619	0.6832	7.69051	4.23479	3.73919	5.12413	6.05519	4.50517
4 / OS	04s-b1	7.17639	3.9997	2.20876	1.31883	0.91164	3.5071	2.04495	3.55648	1.28815	6.01688	5.96597	10.3864	2.09702	13.5754	0.99571	2.47015	4.37525	2.56807	0.48189	5.77356	1.17001	4.22157	0.73327	3.03355	1.54848	1.37879	2.2081	6.52391	6.15555	6.98602	4.95253	0.83208	0.11209	3.35381	8.40566	1.60938	0.60757	9.91052	2.4296	2.00336	2.229	1.47069	6.46909	4.23372	3.62789	5.17648	5.28062	3.9072
5 / OD	05d-b1	5.8276	4.57063	3.21768	0.94173	0.96962	0.42402	2.21133	5.15653	1.65526	6.55511	6.7151	4.55549	2.93001	12.6781	1.09146	3.8051	6.02732	3.42674	1.39063	5.92828	2.82954	4.98148	0.47213	4.10665	2.0433	1.60073	1.04864	7.12145	6.95075	7.74673	6.12928	0.87589	-0.04608	4.40423	6.38396	1.66578	0.64644	10.3027	2.91693	2.19038	2.65118	1.41765	8.10258	4.98217	3.40844	6.16177	5.90634	4.48241
5 / OS	05s-b1	7.26519	3.90197	3.50315	1.16376	0.90508	-1.00981	2.47634	5.52392	1.85849	6.58612	6.78051	4.79527	3.07436	12.8133	1.36914	3.59858	5.75709	3.56832	1.71747	6.03821	2.7405	4.85271	0.82086	4.39148	2.00569	1.72062	1.30369	7.2214	6.96145	7.73096	6.23158	1.46263	0.13106	4.54403	7.40619	2.09033	0.80556	10.2354	3.19199	1.79187	2.78222	1.43035	7.953	5.00004	3.01824	6.17839	6.32729	4.43891
6 / OD	06d-b1	5.1839	3.33775	2.87058	1.14497	1.28357	1.99853	1.84128	5.08752	1.89882	5.68262	6.10085	2.70423	1.50917	12.0075	0.99962	3.56154	6.09148	3.34252	1.18752	7.16561	2.15704	5.25054	0.34562	4.47676	1.49707	1.941	0.65897	6.27977	5.92571	6.49127	6.30174	0.87208	-0.07413	3.73408	5.4701	1.13692	0.7941	9.94226	2.9551	2.56365	2.66653	0.74961	5.60915	4.01887	2.70354	5.7208	6.25055	4.10015
6 / OS	06s-b1	4.89521	3.6392	3.16738	0.6279	0.68593	0.20856	2.12853	5.35211	1.97274	6.26145	6.24555	3.15952	2.29667	12.2736	1.00671	3.95443	6.41021	3.19943	1.96525	7.34551	1.95527	5.51924	-0.0074	4.85885	1.60495	1.256	1.53707	6.68367	6.35623	7.05192	6.34142	0.69756	0.01823	3.9924	5.32063	1.43659	0.41779	10.0164	3.01557	2.64184	2.90657	0.95474	6.98462	4.2627	2.78799	5.97339	6.24339	4.12622
7 / OD	07d-b1	7.05837	3.32099	2.52967	1.37659	1.08721	0.93007	1.68775	5.57478	1.92962	5.62377	6.1509	8.04176	3.12169	13.2845	1.19871	2.92878	5.62692	2.61021	1.08217	4.74135	1.99641	5.95752	0.39743	3.43834	1.55114	1.2428	1.0611	6.32191	6.31193	7.57444	5.76061	0.85451	0.19408	4.25947	10.3312	1.41744	0.22304	10.0732	2.54311	1.82107	1.87178	1.06742	8.55228	3.47546	2.68456	5.38674	5.4209	3.95479
7 / OS	07s-b1	7.12466	3.45271	2.81619	1.47756	1.37821	2.43004	2.09169	5.87829	2.16051	5.70913	6.3969	7.98222	3.51521	13.3031	1.61327	3.05473	5.8546	2.8682	1.65237	5.03349	2.50389	6.28083	0.8801	3.57399	1.90824	1.38372	1.37975	6.58117	6.50468	7.81138	6.25136	1.11487	0.78798	4.54867	10.3834	2.14987	1.15385	10.2683	2.78396	2.0433	2.06041	1.90414	8.17572	3.58473	2.89354	5.66821	5.74043	4.15952
8 / OD	08d-b1	7.06016	4.40556	2.52513	1.14494	1.09451	-0.16924	2.07903	4.74454	0.88317	5.84644	6.69315	7.61621	1.96613	13.3765	1.43712	3.58702	5.18084	2.23062	1.45348	6.60668	1.53239	4.09694	0.47261	4.05111	1.96097	1.10507	1.54372	7.34615	6.32769	7.44178	6.91453	1.10949	-0.14152	3.97298	8.09738	1.56763	0.38868	9.92402	3.03373	2.18336	3.07408	1.22427	6.58964	4.36475	3.51315	5.78685	5.66408	4.47083
8 / OS	08s-b1	6.06873	4.14871	2.40104	0.7287	0.77306	1.43744	1.86557	4.54724	0.70467	6.02704	6.7134	6.70585	2.277	13.4498	1.08819	3.26332	5.02718	2.06444	1.25541	6.42223	1.04993	3.90893	0.49987	4.10633	1.87944	1.71759	0.69211	7.10233	6.4597	7.20898	5.69291	0.78761	0.21793	3.63228	7.27756	1.3544	0.39559	9.91	3.01805	2.2204	2.82554	1.28961	6.55116	4.17212	3.21602	5.6807	5.45396	4.41203
9 / OD	09d-b2	7.21495	4.84267	3.39725	0.76193	0.65785	-0.95592	2.38547	1.83898	2.26706	6.86825	8.69141	7.84543	3.06235	13.1824	1.10093	2.04776	4.00524	2.83506	5.83977	6.27264	2.06992	4.84482	0.50616	7.65528	2.22216	1.09638	1.05428	8.10263	6.68594	7.53148	7.22011	3.04562	0.48428	4.26792	7.27371	1.56059	1.63434	9.69872	3.76003	1.72832	3.03554	1.24105	7.56914	4.44815	3.26282	6.03549	7.01841	4.42019
9 / OS	09s-b1	6.83094	5.68134	3.44607	1.09077	1.09393	1.61683	3.04774	5.40953	3.077	6.45158	8.38862	9.21674	2.89563	13.8278	1.8292	2.72231	5.56734	3.10293	6.71957	7.67812	3.25832	5.5979	0.73728	10.5108	2.79914	2.5112	1.06309	10.1444	6.02028	8.38349	8.85161	3.17406	0.25157	5.22151	7.92503	1.95051	4.05117	9.16793	4.10775	2.51406	4.01128	1.6837	9.73934	5.61941	4.15448	6.0845	7.44437	4.26792
	LOD	1.25628	0.84937	1.43741	1.35068	1.2059	0.38049	1.58691	0.43815	0.24822	1.17673	1.49089	1.81126	1.60438	1.06252	1.30909	1.17109	0.97636	1.26221	0.36122	0.91476	1.0217	0.5811	1.10515	0.4532	0.93011	1.51248	1.42952	1.30433	0.72931	0.84093	1.39094	1.70455	0.6872	1.31104	1.23066	1.68305	0.8516	0.14066	0.68211	1.49637	0.87775	1.61887	1.30931	1.07256	1.1366	2.79273	1.68963	1.4046
	Missing Data freq.	0	0.04545	0	0.81818	0.77273	0.45455	0.09091	0	0	0.04545	0	0	0.18182	0	0.68182	0.04545	0	0	0.27273	0.04545	0.13636	0.04545	0.90909	0	0.04545	0.59091	0.81818	0	0	0	0	0.81818	0.86364	0	0	0.68182	0.77273	0	0	0.09091	0	0.90909	0	0	0.04545	0.09091	0.04545	0.04545
	Normalization	IPC Normalized	IPC Normalized	IPC Normalized	IPC Normalized	IPC Normalized	IPC Normalized	IPC Normalized	IPC Normalized	IPC Normalized	IPC Normalized	IPC Normalized	IPC Normalized	IPC Normalized	IPC Normalized	IPC Normalized	IPC Normalized	IPC Normalized	IPC Normalized	IPC Normalized	IPC Normalized	IPC Normalized	IPC Normalized	IPC Normalized	IPC Normalized	IPC Normalized	IPC Normalized	IPC Normalized	IPC Normalized	IPC Normalized	IPC Normalized	IPC Normalized	IPC Normalized	IPC Normalized	IPC Normalized	IPC Normalized	IPC Normalized	IPC Normalized	IPC Normalized	IPC Normalized	IPC Normalized	IPC Normalized	IPC Normalized	IPC Normalized	IPC Normalized	IPC Normalized	IPC Normalized	IPC Normalized	IPC Normalized
[truncated: 140 more columns]
